# Supplementary material for: Multi-Transcriptomic Analysis Reveals GSC-Driven MES-Like Differentiation via EMT in GBM Cell–Cell Communication
Source: Biomedicines. 2025 May 26;13(6):1304. doi: 10.3390/biomedicines13061304 (PMC12189402; doi:10.3390/biomedicines13061304)
Supplement: Supplementary file 1 [file biomedicines-13-01304-s001.zip]

Archive with 7 entries (6 files):
- __MACOSX/
- __MACOSX/._Figure S1.pdf
- __MACOSX/._Figure S2.pdf
- __MACOSX/._Figure S3.pdf
- Figure S3.pdf
- Figure S2.pdf
- Figure S1.pdf
